# Supplementary material for: Positive Nursing Practice Environment: A Concept Analysis
Source: Nurs Rep. 2024 Oct 17;14(4):3052–68. doi: 10.3390/nursrep14040222 (PMC11503395; doi:10.3390/nursrep14040222)
Supplement: Supplementary file 1 [file nursrep-14-00222-s001.zip]

Archive with 1 entries (1 files):
- nursrep-3211282-supplementary.pdf
